# Supplementary material for: Preoperative Fasting C-Peptide Acts as a Promising Predictor of Improved Glucose Tolerance in Patients With Acromegaly After Transsphenoidal Surgery: A Retrospective Study of 64 Cases From a Large Pituitary Center in China
Source: Front Endocrinol (Lausanne). 2019 Nov 1;10:736. doi: 10.3389/fendo.2019.00736 (PMC6838023; doi:10.3389/fendo.2019.00736)
Supplement: Supplementary file 3 [file Table_3.XLSX]

## Sheet: total
Supplementary Table 3. Correlation coefficients between endocrine parameters and glucose metabolic parameters
	Age (yrs)	Body mass index (kg/m2)	Disease duration (yrs)	Random GH (μg/L)	Nadir GH (μg/L)	IGF-1 (μg/L)	IGF-1 (%ULN)
HbA1c (%)	0.008	0.228	0.117	-0.05	-0.065	-0.024	0
FBG (mmol/L)	-0.018	0.089	0.178	-0.09	-0.108	-0.153	-0.134
2h-PG (mmol/L)	0.055	0.149	0.148	-0.052	-0.093	-0.017	0.069
FINS (mU/L)	-0.409*(p=0.001)	0.238	-0.26*(p=0.038)	0.135	0.032	0.305*(p=0.014)	0.081
INS120 (mU/L)	-0.287*(p=0.022)	0.001	-0.149	0.027	-0.056	0.144	-0.057
FCP (ng/ml)	-0.24	0.249*(p=0.048)	-0.208	0.226	0.14	0.22	0.077
CP120 (ng/ml)	-0.092	0.014	-0.129	0.072	-0.003	0.165	0.063
Indices of β-cell function
HOMA1-%β (INS)	-0.381*(p=0.002)	0.097	-0.317*(p=0.011)	-0.026	0.061	0.281*(p=0.025)	-0.004
HOMA2-%β (INS)	-0.352*(p=0.004)	0.09	-0.333*(p=0.007)	-0.075	0.081	0.282*(p=0.024)	0.03
HOMA2-%β (CP)	-0.197	0.043	-0.271*(p=0.030)	0.211	0.185	0.22	0.094
AUCPG	0.057	0.127	0.172	0.031	-0.103	-0.044	0.032
AUCINS	-0.296*(p=0.017)	-0.069	-0.209	0.099	-0.034	0.119	-0.083
AUCCP	-0.128	-0.016	-0.17	0.055	0.038	0.146	0.031
AUCINS/AUCPG	-0.344*(p=0.005)	-0.101	-0.231	0.112	0.003	0.103	-0.144
AUCCP/AUCPG	-0.219	-0.078	-0.202	-0.002	0.073	0.11	-0.078
IGI	-0.345*(p=0.005)	-0.085	-0.279*(p=0.025)	0.093	0.145	0.01	-0.195
IGI/IR	-0.155	-0.205	-0.182	0.191	0.131	-0.111	-0.184
Disposition Index	-0.187	-0.17	-0.186	0.017	0.253*(p=0.044)	-0.106	-0.205
ISSI2	-0.095	-0.226	-0.101	0.142	0.052	-0.047	-0.125
MBCI	-0.475*(p=0.000)	0.062	-0.253*(p=0.043)	-0.059	0.08	0.191	-0.173
eFPIS (pmol/L)	-0.363*(p=0.003)	-0.092	-0.289*(p=0.021)	0.137	0.094	0.1	-0.194
eSPIS (pmol/L)	-0.372*(p=0.002)	-0.09	-0.295*(p=0.018)	0.211	0.087	0.098	-0.155
Indices of insulin sensitivity
HOMA1-%S (INS)	0.274*(p=0.028)	-0.179	0.308*(p=0.013)	0.115	0.091	-0.258*(p=0.039)	-0.109
HOMA2-%S (INS)	0.307*(p=0.014)	-0.173	0.353*(p=0.004)	0.132	0.035	-0.300*(p=0.016)	-0.137
HOMA2-%S (CP)	0.229	-0.158	0.330*(p=0.008)	-0.249*(p=0.047)	-0.155	-0.183	-0.061
QUICKI	0.315*(p=0.011)	-0.209	0.293*(p=0.019)	-0.075	0.058	-0.265*(p=0.034)	-0.085
Matsuda Index (WBISI)	0.275*(p=0.028)	-0.062	0.346*(p=0.005)	0.163	0.123	-0.249*(p=0.048)	-0.111
eMCR (ml.kg-1.min-1)	-0.023	-0.724*(p=0.000)	-0.255*(p=0.042)	0.141	-0.014	-0.178	-0.221
Indices of insulin resistance
HOMA1-IR (INS)	-0.366*(p=0.003)	0.284*(p=0.023)	-0.169	0.141	0.008	0.267*(p=0.033)	0.024
HOMA2-IR (INS)	-0.413*(p=0.001)	0.257*(p=0.041)	-0.244	0.214	0.024	0.292*(p=0.019)	0.014
HOMA2-IR (CP)	-0.252*(p=0.044)	0.294*(p=0.019)	-0.164	-0.026	0.118	0.184	0.042
IAI	0.274*(p=0.028)	-0.179	0.308*(p=0.013)	-0.064	0.091	-0.258*(p=0.039)	-0.109
|r|<0.4: weak correlation
0.4≤|r|<0.7: significant correlation
0.7≤|r|<1: strong correlation

## Sheet: DM
Supplementary Table 2 Correlation coefficients between endocrine parameters and glucose metabolic parameters in DM group
	Age (yrs)	Body mass index (kg/m2)	Disease duration (yrs)	Random GH (μg/L)	Nadir GH (μg/L)	IGF-1 (μg/L)	IGF-1 (%ULN)
HbA1c (%)	-0.258	0.157	0.195	-0.161	-0.166	-0.206	-0.272
FBG (mmol/L)	-0.181	-0.067	0.299	-0.114	-0.118	-0.397	-0.42
2h-PG (mmol/L)	-0.263	-0.104	0.366	-0.128	-0.163	-0.275	-0.301
FINS (mU/L)	-0.176	0.602*(p=0.008)	0.009	0.344	0.335	0.465	0.336
INS120 (mU/L)	-0.167	0.018	-0.244	0.152	0.156	0.41	0.325
FCP (ng/ml)	-0.038	0.627*(p=0.005)	0.018	0.384	0.386	0.227	0.163
CP120 (ng/ml)	0.053	0.236	-0.138	0.331	0.371	0.295	0.326
Indices of β-cell function
HOMA1-%β (INS)	-0.045	0.616*(p=0.007)	-0.109	0.299	0.314	0.504*(p=0.033)	0.441
HOMA2-%β (INS)	-0.011	0.539*(p=0.021)	-0.172	0.304	0.316	0.528*(p=0.024)	0.48*(p=0.044)
HOMA2-%β (CP)	0.064	0.471*(p=0.048)	-0.172	0.298	0.313	0.293	0.286
AUCPG	-0.246	-0.096	0.338	-0.114	-0.129	-0.32	-0.348
AUCINS	-0.332	0.101	-0.191	0.258	0.272	0.437	0.329
AUCCP	-0.511	0.289	-0.118	0.377	0.421	0.312	0.332
AUCINS/AUCPG	-0.126	0.149	-0.246	0.214	0.246	0.424	0.339
AUCCP/AUCPG	0.106	0.323	-0.186	0.32	0.371	0.327	0.352
IGI	-0.346	-0.215	-0.135	0.332	0.333	-0.018	-0.183
IGI/IR	-0.421	-0.331	-0.133	-0.067	-0.057	-0.195	-0.248
Disposition Index	-0.211	-0.334	-0.235	0.002	0.005	-0.319	-0.34
ISSI2	0.104	-0.111	-0.132	-0.069	-0.031	0.209	0.233
MBCI	0.231	0.636*(p=0.005)	-0.133	0.251	0.265	0.336	0.208
eFPIS (pmol/L)	-0.035	0.325	-0.108	0.344	0.335	0.496*(p=0.036)	0.411
eSPIS (pmol/L)	-0.063	0.348	-0.155	0.357	0.35	0.501*(p=0.034)	0.404
Indices of insulin sensitivity
HOMA1-%S (INS)	0.158	-0.303	-0.118	-0.372	-0.34	-0.335	-0.242
HOMA2-%S (INS)	0.206	-0.364	0	-0.431	-0.394	-0.488*(p=0.04)	-0.373
HOMA2-%S (CP)	0.142	-0.409	0.002	-0.46	-0.441	-0.029	0.061
QUICKI	0.192	-0.369	-0.095	-0.384	-0.353	-0.371	-0.257
Matsuda Index (WBISI)	0.335	-0.278	-0.161	-0.351	-0.332	-0.466	-0.331
eMCR (ml.kg-1.min-1)	0.112	-0.676*(p=0.002)	-0.236	-0.127	-0.117	-0.134	-0.076
Indices of insulin resistance
HOMA1-IR (INS)	-0.249	0.525*(p=0.025)	0.103	0.309	0.292	0.359	0.21
HOMA2-IR (INS)	-0.225	0.598*(p=0.009)	0.05	0.35	0.337	0.429	0.287
HOMA2-IR (CP)	-0.107	0.659*(p=0.003)	0.101	0.376	0.376	0.125	0.044
IAI	0.158	-0.303	-0.118	-0.372	-0.34	-0.335	-0.242
|r|<0.4: weak correlation
0.4≤|r|<0.7: significant correlation
0.7≤|r|<1: strong correlation

## Sheet: PreDM
Supplementary Table 2 Correlation coefficients between endocrine parameters and glucose metabolic parameters in PreDM group
	Age (yrs)	Body mass index (kg/m2)	Disease duration (yrs)	Random GH (μg/L)	Nadir GH (μg/L)	IGF-1 (μg/L)	IGF-1 (%ULN)
HbA1c (%)	0.427*(p=0.012)	-0.095	0.195	0.141	0.19	-0.243	-0.064
FBG (mmol/L)	0.043	-0.091	0.299	-0.273	-0.257	-0.349*(p=0.043)	-0.32
2h-PG (mmol/L)	0.207	-0.123	0.366	-0.03	0.035	-0.13	-0.018
FINS (mU/L)	-0.387*(p=0.024)	0.045	0.009	0.038	-0.06	0.023	-0.092
INS120 (mU/L)	-0.126	0.11	-0.244	-0.038	-0.119	0.021	-0.033
FCP (ng/ml)	-0.247	-0.082	0.018	0.125	0.039	0.11	0.051
CP120 (ng/ml)	0.123	0.103	-0.138	-0.019	-0.1	0.138	0.193
Indices of β-cell function
HOMA1-%β (INS)	-0.305	0.031	-0.109	0.096	0	0.184	0.082
HOMA2-%β (INS)	-0.325	0.055	-0.172	0.109	0.01	0.208	0.104
HOMA2-%β (CP)	-0.144	-0.066	-0.172	0.211	0.145	0.286	0.245
AUCPG	0.334	-0.183	0.338	-0.13	-0.013	-0.163	-0.016
AUCINS	-0.124	0.046	-0.191	-0.059	-0.131	0.026	-0.028
AUCCP	0.052	0.026	-0.118	-0.007	-0.08	0.121	0.149
AUCINS/AUCPG	-0.219	0.032	-0.246	0.006	-0.08	0.045	-0.052
AUCCP/AUCPG	-0.098	0.021	-0.186	0.074	-0.023	0.139	0.1
IGI	-0.286	0.023	-0.135	0.116	0.042	0.023	-0.105
IGI/IR	-0.165	-0.023	-0.133	0.095	0.048	0.059	-0.036
Disposition Index	-0.234	-0.016	-0.235	0.191	0.128	0.053	-0.072
ISSI2	0.114	0.022	-0.132	0.057	0.002	0.128	0.049
MBCI	0.033	-0.025	-0.133	0.171	0.06	0.037	-0.144
eFPIS (pmol/L)	-0.05	-0.012	-0.108	0.068	-0.021	0.006	-0.111
eSPIS (pmol/L)	-0.052	-0.018	-0.155	0.06	-0.028	0.001	-0.113
Indices of insulin sensitivity
HOMA1-%S (INS)	0.29	-0.043	-0.118	0.137	0.248	-0.132	-0.043
HOMA2-%S (INS)	0.308	-0.056	0.105	0.076	0.182	-0.171	-0.077
HOMA2-%S (CP)	0.177	0.078	0.002	-0.142	-0.063	-0.147	-0.113
QUICKI	0.322	-0.042	-0.095	0.101	0.21	-0.08	0.017
Matsuda Index (WBISI)	0.168	0.007	-0.161	0.136	0.244	-0.12	-0.073
eMCR (ml.kg-1.min-1)	0.115	-0.822*(p=0)	-0.236	0.155	0.124	0.005	-0.074
Indices of insulin resistance
HOMA1-IR (INS)	-0.388*(p=0.023)	0.018	0.103	0.004	-0.083	-0.044	-0.154
HOMA2-IR (INS)	-0.389*(p=0.023)	0.04	0.05	0.027	-0.07	0.006	-0.108
HOMA2-IR (CP)	-0.256	-0.084	0.101	0.107	0.022	0.078	0.018
IAI	0.29	-0.043	-0.118	0.137	0.248	-0.132	-0.043
|r|<0.4: weak correlation
0.4≤|r|<0.7: significant correlation
0.7≤|r|<1: strong correlation

## Sheet: NGT
Supplementary Table 2 Correlation coefficients between endocrine parameters and glucose metabolic parameters in NGT group
	Age (yrs)	Body mass index (kg/m2)	Disease duration (yrs)	Random GH (μg/L)	Nadir GH (μg/L)	IGF-1 (μg/L)	IGF-1 (%ULN)
HbA1c (%)	0.282	-0.224	0.195	0.107	0.043	-0.274	-0.057
FBG (mmol/L)	-0.118	-0.646*(p=0.023)	0.299	-0.164	-0.15	0.031	-0.294
2h-PG (mmol/L)	-0.072	0.024	0.366	0.066	-0.022	-0.335	-0.328
FINS (mU/L)	-0.658*(p=0.02)	0.067	0.009	0.033	-0.129	0.595*(p=0.041)	-0.232
INS120 (mU/L)	-0.671*(p=0.017)	0.137	-0.244	0.119	-0.075	0.557	-0.297
FCP (ng/ml)	-0.653*(p=0.021)	0.152	0.018	0.175	0.026	0.616*(p=0.033)	-0.024
CP120 (ng/ml)	-0.562	0.053	-0.138	0.04	-0.146	0.449	-0.421
Indices of β-cell function
HOMA1-%β (INS)	-0.638*(p=0.025)	0.183	-0.109	0.061	-0.1	0.608*(p=0.036)	-0.14
HOMA2-%β (INS)	-0.632*(p=0.028)	0.192	-0.172	0.072	-0.092	0.595*(p=0.041)	-0.138
HOMA2-%β (CP)	-0.687*(p=0.045)	0.35	-0.172	0.23	0.084	0.598*(p=0.04)	0.099
AUCPG	0.008	0.137	0.338	-0.104	-0.238	0.17	0.22
AUCINS	-0.678*(p=0.015)	0.041	-0.191	0.105	-0.099	0.53	-0.223
AUCCP	-0.600*(p=0.039)	0.102	-0.118	0.084	-0.098	0.476	-0.362
AUCINS/AUCPG	-0.681*(p=0.015)	0.021	-0.246	0.099	-0.109	0.522	-0.256
AUCCP/AUCPG	-0.609*(p=0.035)	0.067	-0.186	0.126	-0.083	0.454	-0.408
IGI	-0.571	0.19	-0.135	0.15	0.232	0.311	-0.095
IGI/IR	-0.064	-0.207	-0.133	0.402	0.17	-0.298	-0.203
Disposition Index	-0.045	-0.073	-0.235	-0.094	0.48	-0.27	-0.135
ISSI2	0.095	-0.254	-0.132	0.033	-0.082	-0.301	-0.167
MBCI	-0.672*(p=0.017)	-0.047	-0.133	-0.57	-0.117	0.498	-0.433
eFPIS (pmol/L)	-0.706*(p=0.01)	-0.092	-0.108	0.13	-0.023	0.319	-0.415
eSPIS (pmol/L)	-0.704*(p=0.011)	-0.1	-0.155	0.155	-0.034	0.32	-0.42
Indices of insulin sensitivity
HOMA1-%S (INS)	0.51	-0.197	-0.118	-0.119	0.035	-0.512	0.059
HOMA2-%S (INS)	0.506	-0.222	0.105	-0.123	0.031	-0.51	0.053
HOMA2-%S (CP)	0.495	-0.309	0.002	-0.24	-0.12	-0.572	-0.101
QUICKI	0.573	-0.151	-0.095	-0.093	0.068	-0.546	0.114
Matsuda Index (WBISI)	0.462	0.049	-0.161	0.377	0.32	-0.343	0.196
eMCR (ml.kg-1.min-1)	0.274	-0.936*(p=0)	-0.236	0.165	-0.431	-0.431	-0.247
Indices of insulin resistance
HOMA1-IR (INS)	-0.658*(p=0.02)	0.033	0.103	0.025	-0.136	0.586*(p=0.045)	-0.259
HOMA2-IR (INS)	-0.656*(p=0.021)	0.064	0.05	0.034	-0.128	0.592*(p=0.043)	-0.23
HOMA2-IR (CP)	-0.655*(p=0.021)	0.129	0.101	0.168	0.02	0.613*(p=0.034)	-0.038
IAI	0.51	-0.197	-0.118	-0.119	0.035	-0.512	0.059
|r|<0.4: weak correlation
0.4≤|r|<0.7: significant correlation
0.7≤|r|<1: strong correlation
