# Supplementary material for: Preoperative Fasting C-Peptide Acts as a Promising Predictor of Improved Glucose Tolerance in Patients With Acromegaly After Transsphenoidal Surgery: A Retrospective Study of 64 Cases From a Large Pituitary Center in China
Source: Front Endocrinol (Lausanne). 2019 Nov 1;10:736. doi: 10.3389/fendo.2019.00736 (PMC6838023; doi:10.3389/fendo.2019.00736)
Supplement: Supplementary file 4 [file Table_4.XLSX]

## Sheet: total
Supplementary Table 4. Correlation coefficients between changes of endocrine parameters and changes of glucose metabolic parameters before and after surgery
	∆Random GH (μg/L)	∆Nadir GH (μg/L)	∆IGF-1 (μg/L)	∆IGF-1 (%ULN)
∆HbA1c (%)	-0.087	-0.101	-0.123	-0.115
∆FBG (mmol/L)	-0.146	-0.147	-0.219	-0.199
∆2h-PG (mmol/L)	-0.074	-0.084	0.15	0.171
∆FINS (mU/L)	0.111	-0.007	0.176	0.113
∆INS120 (mU/L)	0.032	-0.033	0.062	0.029
∆FCP (ng/ml)	0.064	-0.006	0.176	0.149
∆CP120 (ng/ml)	0.073	0.026	0.07	0.073
Indices of β-cell function
∆HOMA1-%β (INS)	0.168	0.067	0.142	0.087
∆HOMA2-%β (INS)	0.172	0.079	0.202	0.152
∆HOMA2-%β (CP)	0.128	0.084	0.184	0.162
∆AUCPG	-0.062	-0.074	0.012	0.023
∆AUCINS	0.035	-0.032	0.096	0.06
∆AUCCP	0.105	0.055	0.132	0.134
∆AUCINS/AUCPG	0.059	-0.003	0.132	0.093
∆AUCCP/AUCPG	0.135	0.094	0.144	0.142
∆IGI	0.164	0.136	0.068	0.04
∆IGI/IR	0.071	0.08	-0.037	-0.001
∆Disposition Index	0.112	0.12	-0.029	-0.004
∆ISSI2	-0.001	0.047	-0.005	0.031
∆MBCI	-0.026	-0.032	0.123	0.133
∆eFPIS (pmol/L)	0.134	0.072	0.135	0.097
∆eSPIS (pmol/L)	0.164	0.106	0.011	-0.067
Indices of insulin sensitivity
∆HOMA1-%S (INS)	0.056	0.1	-0.189	-0.212
∆HOMA2-%S (INS)	0.017	0.074	-0.256*(p=0.041)	-0.274*(p=0.029)
∆HOMA2-%S (CP)	0.047	0.078	-0.236*(p=0.048)	-0.257*(p=0.040)
∆QUICKI	0.125	0.17	-0.18	-0.172
∆Matsuda Index (WBISI)	0.019	0.058	-0.303*(p=0.015)	-0.339*(p=0.006)
∆eMCR (ml.kg-1.min-1)	0.06	0.088	-0.158	-0.168
Indices of insulin resistance
∆HOMA1-IR (INS)	0.08	-0.034	0.129	0.076
∆HOMA2-IR (INS)	0.1	-0.022	0.153	0.093
∆HOMA2-IR (CP)	0.035	-0.036	0.11	0.087
∆IAI	0.086	0.124	-0.175	-0.193
|r|<0.4: weak correlation
0.4≤|r|<0.7: significant correlation
0.7≤|r|<1: strong correlation
